# Supplementary material for: Probiotic model for studying rhizosphere interactions of root exudates and the functional microbiome
Source: ISME J. 2024 Nov 4;18(1):wrae223. doi: 10.1093/ismejo/wrae223 (PMC11572495; doi:10.1093/ismejo/wrae223)
Supplement: Supplementary_Table_1-2_wrae223 [file supplementary_table_1-2_wrae223.xlsx]

## Sheet: Table. S1
Table. S1 Carbohydrate and other content of aerial root mucilage and underground root exudate
Compound		Aerial root mucialge-palnts								Underground root exudate
		Dicotyledon plant Heterotis rotundifoloa		Monocotyledons Maize				Monocotyledons Sorghum		Dicotyledon plant Heterotis rotundifoloa		Monocotyledons Maize and Sorghum
		Content	Ratio1	Content	Study3-Ratio2	Study2-Ratio1	Study1-Ratio1	Content	Ratio1	Content	Ratio1	None reported We are analyzing
Carbohydrate	Maltose	0.155333	2.34%	na	—	—	—	na	—	na	—
	Sucrose	1.135	17.12%	na	—	—	—	0.4801	0.0091	na	—
	Trehalose	0.0401667	0.61%	na	—	—	—	na	—	na	—
	Arabinose	na	—	0.1137	0.137	8-11%	0.11	0.3716	0.007	0.0018	0.0962
	Fructose	1.76333	26.59%	na	—	—	—	17.13	0.3258	0.0014	0.0749
	Fucose	na	—	0.377	0.418	22-30%	0.262	0.0225	0.00042	0.0101	0.5401
	Galactose	0.0155	0.23%	0.3543	0.358	39-42%	0.406	0.3982	0.00757	na	—
	Glucose	3.42333	51.63%	na	—	1-4%	0.035	33.68	0.6407	0.0039	0.2085
	Inositol	0.0547667	0.82%	na	—	—	—	na	—	na	—
	Rhamnose	0.0171	0.25%	na	—	—	—	na	—	na	—
	Sorbitol	0.0248333	0.37%	na	—	—	—	na	—	na	—
	Xylose	na	—	0.0271	0.033	1-4%	0.032	0.2261	0.0043	0.0015	0.0802
	Mannose	na	—	0.0271	0.027	11-14%	0.131	0.1253	0.0024	na	—
	Glucuronic acid	na	—	0.0286	0.027	3-5%	0.013	0.1316	0.0025	na	—
	SUM (mg/g)	6.6294		0.9007		0.0455	na	52.5654		0.0037
	Reference	Pang et al., 2023, Microbiome		Allen Van et al., 2018., PLOS Biol		Nazari et al., 2020, Front. Plant Sci.	Nazari et al., 2023, Plant Soil	Xu et al., 2023, Plant Mol Biol		Pang et al., 2023, Microbiome
Lignans and Coumarins		Higher		None reported We are analyzing						Lower		None reported We are analyzing
Tannins
Organic acids
Terpenoids
Flavonoids
Saccharides and Alcohols
Nucleotides and derivatives
Amino acids and derivatives
Lipids		Lower								Higher
Alkaloids
Phenolic acids

## Sheet: Table. S2
Table S2 Multiomics data of three aerial root mucilage dicotyledon (Melastomataceae) plants.
Species-	Melastoma	Heterotis	Heterocentron
	dodecandrum	rotundifolia	elegans
Survey	Hi-C	Hi-C	Hi-C
Sequencing platform	PacBio Sequel	PacBio Sequel II	PacBio Sequel II
K-mer	--	17	Sequencing
K-mer Depth	--	85
Heterozygosity (%	0.78	0.57
Estimated genome size (Mb)	286.54	192.57	185.26
Assembly			Sequencing
Assembly size (Mbp)	270.19	171.44
Contigs N50 (Mb)	3	8.39
Scaffold N50(Mb)	21.83	11.23
GC content (%)	--	43.88
Contig number	680	38
Contig length proportion (>100 kb, %)	--	99.28
Annotation
Total gene	35681	29572
Annotated gene	33335	28583
Total TE (%)	40.9	22.31
LTR (%)	9.52	15.78
Non-protein-coding genes	2028	2434
miRNA	105	97
tRNA	633	492
rRNA	523	1731
snRNA	767	114
BUSCO completeness (%)	96.07	98
